# Supplementary material for: Establishment of an assistive diagnostic model for schizophrenia with oxidative stress biomarkers
Source: Front Pharmacol. 2023 Mar 15;14:1158254. doi: 10.3389/fphar.2023.1158254 (PMC10050576; doi:10.3389/fphar.2023.1158254)
Supplement: Supplementary file 1 [file Table2.xlsx]

## Sheet: Sheet1
Supplementary Table 2 Multicollinearity diagnosis of variables
Model		Unstandardized		Standardized			Covariance statistics
		B	Standard error	Beta	t	Sig	TOL*	VIF*
1	(Constants)	1.064	0.249		4.276	2.7*10^(-5)
	glucose	0.188	0.042	0.25	4.465	1.2*10^(-5)	0.979	1.022
	TBIL	0.02	0.006	0.191	3.434	0.001	0.995	1.005
	SOD	-0.007	0.001	-0.44	-7.882	1.1*10^(-13)	0.981	1.02
a Dependent variable：group
*TOL(Tolerance) > 0.1、 VIF < 3 means no covariance with each other
