# Supplementary material for: Establishment of an assistive diagnostic model for schizophrenia with oxidative stress biomarkers
Source: Front Pharmacol. 2023 Mar 15;14:1158254. doi: 10.3389/fphar.2023.1158254 (PMC10050576; doi:10.3389/fphar.2023.1158254)
Supplement: Supplementary file 2 [file Table1.xlsx]

## Sheet: Sheet1
Supplementary Table 1 Multicollinearity diagnosis of variables
Model		Unstandardized		Standardized			Covariance statistics
		B	Standard error	Beta	t	Sig	TOL*	VIF*
1	(Constants)	1.07	0.242		4.428	1.4*10^(-5)
	glucose	0.181	0.041	0.241	4.4	1.6*10^(-5)	0.977	1.024
	IBIL	0.043	0.009	0.263	4.841	2.0*10^(-6)	0.993	1.007
	SOD	-0.008	0.001	-0.442	-8.096	2.8*10^(-14)	0.981	1.019
a Dependent variable：group
*TOL(Tolerance) > 0.1、 VIF < 3 means no covariance with each other
